# Supplementary material for: IAA Synthesis Pathway of Fitibacillus barbaricus WL35 and Its Regulatory Gene Expression Levels in Potato (Solanum tuberosum L.)
Source: Microorganisms. 2024 Jul 26;12(8):1530. doi: 10.3390/microorganisms12081530 (PMC11356661; doi:10.3390/microorganisms12081530)
Supplement: Supplementary file 1 [file microorganisms-12-01530-s001.zip]

Archive with 1 entries (1 files):
- microorganisms-3109313-supplementary.pdf
